# Supplementary material for: Deploying and sharing U-Compare workflows as web services
Source: J Biomed Semantics. 2013 Feb 18;4:7. doi: 10.1186/2041-1480-4-7 (PMC3658995; doi:10.1186/2041-1480-4-7)
Supplement: Additional file 1 — Example of in-line annotations. File contains in-line annotations, i.e., sentence, chunk, token, cell type, DNA, produced by GENIA tagger [24,25]. [file 2041-1480-4-7-S1.xml]

<annotations>
	<Sentence begin="0" end="44">the peri - kappa B site is seen in monocytes</Sentence>
	<Chunk begin="0" chunkType="NP" end="23">the peri - kappa B site</Chunk>
	<GeniaToken base="the" begin="0" end="3" posString="DT">the</GeniaToken>
	<Token begin="0" end="3">the</Token>
	<GeniaDNA begin="4" end="23">peri - kappa B site</GeniaDNA>
	<GeniaToken base="peri" begin="4" end="8" posString="AFX">peri</GeniaToken>
	<Token begin="4" end="8">peri</Token>
	<GeniaToken base="-" begin="9" end="10" posString="HYPH">-</GeniaToken>
	<Token begin="9" end="10">-</Token>
	<GeniaToken base="kappa" begin="11" end="16" posString="NN">kappa</GeniaToken>
	<Token begin="11" end="16">kappa</Token>
	<GeniaToken base="B" begin="17" end="18" posString="NN">B</GeniaToken>
	<Token begin="17" end="18">B</Token>
	<GeniaToken base="site" begin="19" end="23" posString="NN">site</GeniaToken>
	<Token begin="19" end="23">site</Token>
	<Chunk begin="24" chunkType="VP" end="31">is seen</Chunk>
	<GeniaToken base="be" begin="24" end="26" posString="VBZ">is</GeniaToken>
	<Token begin="24" end="26">is</Token>
	<GeniaToken base="see" begin="27" end="31" posString="VBN">seen</GeniaToken>
	<Token begin="27" end="31">seen</Token>
	<GeniaToken base="in" begin="32" end="34" posString="IN">in</GeniaToken>
	<Token begin="32" end="34">in</Token>
	<Chunk begin="32" chunkType="PP" end="34">in</Chunk>
	<GeniaCellType begin="35" end="44">monocytes</GeniaCellType>
	<GeniaToken base="monocyte" begin="35" end="44" posString="NNS">monocytes</GeniaToken>
	<Token begin="35" end="44">monocytes</Token>
</annotations>
