# Supplementary material for: Deploying and sharing U-Compare workflows as web services
Source: J Biomed Semantics. 2013 Feb 18;4:7. doi: 10.1186/2041-1480-4-7 (PMC3658995; doi:10.1186/2041-1480-4-7)
Supplement: Additional file 2 — XML file for a machine translation (English to Spanish) web-based workflow. An example of an XML file used to describe the components and the parameter settings of a machine translation workflow. The file is automatically generated by U-Compare and used to validate the uploaded workflow. [file 2041-1480-4-7-S2.xml]

<workflow>
	<name>NIITranslator</name>
	<components>
		<component>
			cat.talp.metanet4u.nii.TranslatorAnnotator
			<parameters> </parameters>
		</component>
	</components>
</workflow>
