# Supplementary material for: Deploying and sharing U-Compare workflows as web services
Source: J Biomed Semantics. 2013 Feb 18;4:7. doi: 10.1186/2041-1480-4-7 (PMC3658995; doi:10.1186/2041-1480-4-7)
Supplement: Additional file 3 — Custom descriptor for ABNER. File contains metadata, i.e., description, annotations, acknowledgement, of the ABNER [26] web service. Custom descriptors are used for documentation purposes. [file 2041-1480-4-7-S3.xml]

<Service>
	<Description>ABNER web service is a Named entity recognition system for molecular
	biology text analysis. It uses linear - chain conditional random fields ( CRFs ) with
	a variety of orthographic and contextual features.</Description>
	<Annotation>Sentence</Annotation>
	<Annotation>Protein</Annotation>
	<Annotation>DNA</Annotation>
	<Annotation>RNA</Annotation>
	<Annotation>Cell Line</Annotation>
	<Annotation>Cell Type</Annotation>
	<Acknowledgement> B. Settles (2005) . ABNER: an open source tool for automatically
	tagging genes, proteins, and other entity names in text . Bioinformatics, 21(14)
	:3191 -3192.</Acknowledgement>
</Service>
