# Supplementary material for: Deploying and sharing U-Compare workflows as web services
Source: J Biomed Semantics. 2013 Feb 18;4:7. doi: 10.1186/2041-1480-4-7 (PMC3658995; doi:10.1186/2041-1480-4-7)
Supplement: Additional file 4 — UIMA description file for ABNER. UIMA XML file defining the components, i.e., sentence splitter and ABNER [26], and the annotations, i.e., sentence, RNA, protein, DNA, cell type and cell line, produced by the ABNER workflow. [file 2041-1480-4-7-S4.xml]

 <analysisEngineDescription xmlns="http://uima.apache.org/resourceSpecifier">
   <frameworkImplementation>org.apache.uima.java</frameworkImplementation>
   <primitive>false</primitive>
   <delegateAnalysisEngineSpecifiers>
     <delegateAnalysisEngine key="UIMA Sentence Splitter">
       <import name="descriptors.analysisEngine.client.atomic.sentenceDetector.UIMASentenceSplitter"/>
     </delegateAnalysisEngine>
     <delegateAnalysisEngine key="ABNER, NLPBA">
       <import name="descriptors.analysisEngine.client.atomic.namedEntityRecognizer.ABNER-NLPBA"/>
     </delegateAnalysisEngine>
   </delegateAnalysisEngineSpecifiers>
   <analysisEngineMetaData>
     <name> ABNER, NLPBA </name>
     <description/>
     <version>1.0</version>
     <vendor/>
     <configurationParameters/>
     <configurationParameterSettings/>
     <flowConstraints>
       <fixedFlow>
         <node>UIMA Sentence Splitter</node>
         <node>ABNER, NLPBA</node>
       </fixedFlow>
     </flowConstraints>
     <fsIndexCollection/>
     <capabilities>
      <capability>
       <inputs>
       </inputs>
       <outputs>
	<type allAnnotatorFeatures="true"> 
          org.u_compare.shared.syntactic.Sentence </type>
        <type allAnnotatorFeatures="true"> 
          org.u_compare.shared.semantic.bio.RNA </type>
        <type allAnnotatorFeatures="true"> 
          org.u_compare.shared.semantic.bio.Protein </type>
        <type allAnnotatorFeatures="true">
          org.u_compare.shared.semantic.bio.DNA </type>
        <type allAnnotatorFeatures="true">
          org.u_compare.shared.semantic.bio.CellType </type>
        <type allAnnotatorFeatures="true">
          org.u_compare.shared.semantic.bio.CellLine </type>
       </outputs>
       <languagesSupported/>
      </capability>
     </capabilities>
     <operationalProperties>
       <modifiesCas> true </modifiesCas>
       <multipleDeploymentAllowed> true </multipleDeploymentAllowed>
       <outputsNewCASes> false </outputsNewCASes>
     </operationalProperties>
   </analysisEngineMetaData>
   <resourceManagerConfiguration/>
 </analysisEngineDescription>
